# Supplementary material for: Lysimachia mauritiana Lam. Extract Alleviates Airway Inflammation Induced by Particulate Matter Plus Diesel Exhaust Particles in Mice
Source: Nutrients. 2024 Oct 31;16(21):3732. doi: 10.3390/nu16213732 (PMC11547324; doi:10.3390/nu16213732)
Supplement: Supplementary file 1 [file nutrients-16-03732-s001.zip]

Archive with 1 entries (1 files):
- nutrients-3245509-supplementary.pdf
